# Supplementary material for: Early and Polyantigenic CD4 T Cell Responses Correlate with Mild Disease in Acute COVID-19 Donors
Source: Int J Mol Sci. 2022 Jun 28;23(13):7155. doi: 10.3390/ijms23137155 (PMC9267033; doi:10.3390/ijms23137155)
Supplement: Supplementary file 1 [file ijms-23-07155-s001.zip]

Archive with 7 entries (6 files):
- Supplementary Figures v3/
- Supplementary Figures v3/.DS_Store
- __MACOSX/Supplementary Figures v3/._.DS_Store
- Supplementary Figures v3/Figure S1.pdf
- __MACOSX/Supplementary Figures v3/._Figure S1.pdf
- Supplementary Figures v3/Figure S2.pdf
- __MACOSX/Supplementary Figures v3/._Figure S2.pdf
